# Supplementary material for: Deliberative and Affective Risky Decisions in Teenagers: Different Associations with Maladaptive Psychological Functioning and Difficulties in Emotion Regulation?
Source: Children (Basel). 2022 Dec 7;9(12):1915. doi: 10.3390/children9121915 (PMC9777102; doi:10.3390/children9121915)
Supplement: Supplementary file 1 [file children-09-01915-s001.zip]

Archive with 1 entries (1 files):
- children-2015165-supplementary Table S1.csv
