# Supplementary material for: Deliberative and Affective Risky Decisions in Teenagers: Different Associations with Maladaptive Psychological Functioning and Difficulties in Emotion Regulation?
Source: Children (Basel). 2022 Dec 7;9(12):1915. doi: 10.3390/children9121915 (PMC9777102; doi:10.3390/children9121915)
Supplement: Supplementary file 1 [file children-09-01915-s001.zip › children-2015165-supplementary Table S1.csv]

Sex	Age	Schoolyears	MotherJob	Fatherjob	Brothers	Schooltype	Nonacceptance	Goals	Strategies	Impulse	Clarity	Awareness	AnxietyDepression	Withdrawal	Somatization	SocialProblems	ThoughtProblems	AttentionProblems	RuleBreaking	Aggression	CCT_Hot	CCT_Cold	EP	MCP	IP	DRE	DIE	CP
1	14.0	2.0	casalinga	operaio	uno, minore	0	15.0	18.0	33.0	25.0	21.0	5.0	14.0	7.0	6.0	8.0	13.0	9.0	13.0	17.0	14.814814814814815	31.925925925925927	30.0	30.0	27.0	91.0	26.0	22.0
0	16.0	4.0	infermiera	operaio	uno, minore	0	14.0	17.0	15.0	7.0	12.0	9.0	3.0	3.0	0.0	1.0	3.0	2.0	2.0	0.0	15.777777777777779	15.407407407407407	2.0	6.0	6.0	53.0	21.0	5.0
0	16.0	4.0	casalinga	operaio	uno, minore	0	19.0	19.0	19.0	13.0	13.0	6.0	17.0	12.0	5.0	7.0	12.0	5.0	8.0	10.0	7.37037037037037	12.518518518518519	18.0	24.0	34.0	70.0	19.0	17.0
0	17.0	4.0	casalinga	muratore	minori	0	6.0	9.0	10.0	9.0	6.0	4.0	0.0	1.0	0.0	0.0	0.0	1.0	5.0	11.0	9.74074074074074	6.37037037037037	16.0	1.0	1.0	34.0	10.0	1.0
0	17.0	4.0	casalinga	muratore	maggiori	0	6.0	9.0	10.0	9.0	6.0	4.0	1.0	1.0	3.0	2.0	7.0	3.0	5.0	10.0	12.555555555555555	9.74074074074074	15.0	12.0	5.0	34.0	10.0	10.0
1	17.0	4.0	pasticciera	metalmeccanico	minori	0	6.0	12.0	17.0	11.0	7.0	4.0	10.0	6.0	6.0	2.0	10.0	6.0	8.0	14.0	1.0	14.74074074074074	22.0	18.0	22.0	46.0	11.0	16.0
1	17.0	4.0	operaia	operaio	maggiori	0	6.0	14.0	13.0	18.0	9.0	10.0	3.0	0.0	3.0	5.0	2.0	5.0	9.0	13.0	5.555555555555555	12.88888888888889	22.0	12.0	6.0	51.0	19.0	7.0
0	17.0	4.0	assicuratrice	carabiniere	maggiori	0	19.0	15.0	22.0	19.0	10.0	8.0	19.0	8.0	11.0	11.0	15.0	7.0	19.0	12.0	10.962962962962964	16.40740740740741	31.0	33.0	38.0	75.0	18.0	22.0
0	16.0	4.0	commessa	commercialista	maggiori	0	24.0	11.0	22.0	15.0	16.0	13.0	14.0	9.0	2.0	13.0	10.0	9.0	11.0	20.0	12.11111111111111	24.037037037037038	31.0	32.0	25.0	72.0	29.0	19.0
0	18.0	4.0	casalinga	operaio	figlio unico	0	17.0	14.0	25.0	17.0	13.0	6.0	11.0	4.0	10.0	10.0	11.0	10.0	17.0	7.0	12.703703703703704	11.407407407407407	24.0	31.0	25.0	73.0	19.0	21.0
1	14.0	1.0	casalinga	infermiere	maggiori	1	7.0	12.0	19.0	13.0	9.0	10.0	3.0	5.0	3.0	1.0	2.0	8.0	9.0	8.0	6.074074074074074	16.11111111111111	17.0	11.0	11.0	51.0	19.0	10.0
1	14.0	1.0	commerciante	commerciante	uno,maggiore	1	7.0	5.0	21.0	8.0	18.0	9.0	8.0	1.0	3.0	0.0	3.0	1.0	3.0	1.0	15.296296296296296	30.25925925925926	4.0	4.0	12.0	41.0	27.0	4.0
0	14.0	1.0	insegnante	geometra	una,minore	1	10.0	7.0	17.0	8.0	10.0	5.0	0.0	1.0	0.0	2.0	1.0	5.0	3.0	7.0	16.11111111111111	18.925925925925927	10.0	8.0	1.0	42.0	15.0	6.0
0	14.0	1.0	casalinga	geometra		1	6.0	9.0	15.0	11.0	7.0	12.0	1.0	0.0	0.0	0.0	0.0	1.0	0.0	0.0	12.11111111111111	11.444444444444445	0.0	1.0	1.0	41.0	19.0	1.0
0	14.0	1.0	operaia	imprenditore	una, maggiore	1	6.0	7.0	12.0	8.0	10.0	7.0	1.0	0.0	0.0	0.0	0.0	2.0	2.0	2.0	5.851851851851852	14.777777777777779	4.0	2.0	1.0	33.0	17.0	2.0
0	14.0	1.0	casalinga	imbianchino	uno, minore	1	8.0	15.0	18.0	12.0	11.0	5.0	5.0	8.0	4.0	4.0	0.0	2.0	1.0	5.0	15.851851851851851	11.518518518518519	6.0	6.0	17.0	53.0	16.0	2.0
0	14.0	1.0	operaia	operaio	maggiori	1	17.0	15.0	15.0	13.0	10.0	5.0	0.0	0.0	0.0	2.0	0.0	0.0	1.0	5.0	1.0	7.925925925925926	6.0	2.0	0.0	60.0	15.0	0.0
1	14.0	1.0	ragioniera	imbianchino	una,minore	1	26.0	24.0	28.0	24.0	19.0	8.0	18.0	6.0	13.0	10.0	11.0	9.0	7.0	14.0	12.481481481481481	8.666666666666666	21.0	30.0	37.0	102.0	27.0	20.0
0	15.0	2.0	casalinga	imprenditore	maggiori	1	16.0	13.0	22.0	19.0	12.0	12.0	3.0	4.0	6.0	6.0	10.0	6.0	7.0	13.0	15.74074074074074	15.0	20.0	22.0	13.0	70.0	24.0	16.0
0	15.0	2.0	sarta	carpentiere	minori	1	11.0	12.0	14.0	10.0	12.0	7.0	5.0	4.0	0.0	3.0	3.0	6.0	6.0	9.0	13.148148148148149	16.037037037037038	15.0	12.0	9.0	47.0	19.0	9.0
0	15.0	2.0	casalinga	impiegato	maggiori	1	8.0	14.0	19.0	17.0	16.0	12.0	3.0	1.0	0.0	0.0	0.0	1.0	3.0	3.0	17.51851851851852	8.814814814814815	6.0	1.0	4.0	58.0	28.0	1.0
1	15.0	2.0	commerciante	commerciante	maggiori	1	9.0	13.0	22.0	20.0	12.0	6.0	13.0	4.0	3.0	6.0	7.0	7.0	6.0	11.0	14.777777777777779	9.25925925925926	17.0	20.0	20.0	64.0	18.0	14.0
0	15.0	2.0	casalinga	operaio	minore e maggiore	1	6.0	9.0	8.0	6.0	10.0	5.0	0.0	0.0	1.0	0.0	0.0	0.0	1.0	0.0	14.851851851851851	16.296296296296298	1.0	0.0	1.0	29.0	15.0	0.0
0	15.0	2.0	impiegata	pompiere	gemello	1	7.0	8.0	8.0	9.0	10.0	4.0	5.0	2.0	4.0	2.0	4.0	2.0	10.0	5.0	13.074074074074074	11.222222222222221	15.0	8.0	11.0	32.0	14.0	6.0
0	15.0	2.0	casalinga	operaio	uno, minore	1	10.0	13.0	21.0	22.0	10.0	7.0	7.0	2.0	0.0	5.0	3.0	8.0	7.0	6.0	4.333333333333333	11.074074074074074	13.0	16.0	9.0	66.0	17.0	11.0
0	15.0	2.0	negoziante	negoziante	maggiori	1	12.0	13.0	21.0	19.0	8.0	9.0	9.0	4.0	10.0	3.0	5.0	10.0	13.0	10.0	9.777777777777779	10.074074074074074	23.0	18.0	23.0	65.0	17.0	15.0
0	15.0	2.0	casalinga	commerciante	uno,minore	1	7.0	9.0	15.0	18.0	15.0	13.0	5.0	1.0	4.0	7.0	4.0	8.0	2.0	11.0	10.074074074074074	18.74074074074074	13.0	19.0	10.0	49.0	28.0	12.0
0	15.0	2.0	dipendente	dipendente	uno,maggiore	1	10.0	12.0	14.0	7.0	9.0	8.0	5.0	2.0	3.0	4.0	0.0	4.0	1.0	5.0	12.62962962962963	8.37037037037037	6.0	8.0	10.0	43.0	17.0	4.0
1	16.0	3.0	casalinga	geometra	minore e maggiore	1	13.0	9.0	23.0	7.0	10.0	6.0	8.0	6.0	4.0	4.0	4.0	8.0	3.0	6.0	13.11111111111111	3.6296296296296298	9.0	16.0	18.0	52.0	16.0	12.0
0	16.0	3.0	badante	deceduto	maggiori	1	25.0	10.0	25.0	18.0	7.0	3.0	4.0	0.0	4.0	0.0	6.0	2.0	1.0	1.0	13.0	18.703703703703702	2.0	8.0	8.0	78.0	10.0	8.0
0	16.0	3.0	casalinga	operaio	maggiori	1	13.0	9.0	22.0	6.0	9.0	8.0	5.0	2.0	1.0	0.0	1.0	3.0	0.0	2.0	15.222222222222221	13.74074074074074	2.0	4.0	8.0	50.0	17.0	4.0
0	18.0	3.0	badante	deceduto	gemello e uno minore	1	18.0	18.0	27.0	21.0	12.0	5.0	11.0	7.0	3.0	8.0	6.0	6.0	5.0	8.0	7.851851851851852	15.592592592592593	13.0	20.0	21.0	84.0	17.0	12.0
0	16.0	3.0	autista	imprenditore edile	minori e maggiori	1	18.0	16.0	18.0	18.0	24.0	10.0	5.0	2.0	1.0	3.0	10.0	9.0	7.0	5.0	16.37037037037037	19.037037037037038	12.0	22.0	8.0	70.0	34.0	19.0
0	16.0	3.0	segretaria	imprenditore	minori	1	20.0	18.0	19.0	16.0	13.0	7.0	18.0	10.0	12.0	7.0	18.0	11.0	15.0	17.0	12.777777777777779	26.74074074074074	32.0	36.0	40.0	73.0	20.0	29.0
0	16.0	3.0	casalinga	imprenditore	figlio unico	1	15.0	12.0	33.0	16.0	19.0	8.0	13.0	11.0	9.0	9.0	13.0	11.0	17.0	16.0	17.25925925925926	27.962962962962962	33.0	33.0	33.0	76.0	27.0	24.0
0	16.0	3.0	disoccupata	disoccupato	uno,maggiore	1	18.0	9.0	30.0	15.0	11.0	10.0	24.0	15.0	13.0	22.0	23.0	17.0	25.0	30.0	16.814814814814813	32.0	55.0	62.0	52.0	72.0	21.0	40.0
0	16.0	3.0	pizzaiola	operaio	figlio unico	1	12.0	10.0	24.0	12.0	14.0	12.0	19.0	10.0	9.0	14.0	15.0	8.0	12.0	16.0	13.148148148148149	31.962962962962962	28.0	37.0	38.0	58.0	26.0	23.0
0	15.0	3.0	casalinga	imprenditore	maggiori e minori	1	24.0	10.0	25.0	15.0	15.0	13.0	15.0	5.0	10.0	12.0	17.0	5.0	13.0	17.0	2.074074074074074	26.925925925925927	30.0	34.0	30.0	74.0	28.0	22.0
0	15.0	3.0	casalinga	autista	minori	1	13.0	14.0	24.0	9.0	13.0	5.0	1.0	0.0	0.0	0.0	1.0	2.0	0.0	1.0	12.555555555555555	11.148148148148149	1.0	3.0	1.0	60.0	18.0	3.0
0	16.0	3.0	rappresentante	operaio	maggiori	1	20.0	13.0	23.0	15.0	9.0	6.0	10.0	5.0	7.0	7.0	9.0	6.0	6.0	10.0	14.925925925925926	9.518518518518519	16.0	22.0	22.0	71.0	15.0	15.0
0	16.0	3.0	casalinga	falegname	maggiori	1	18.0	14.0	19.0	8.0	17.0	12.0									6.7407407407407405	4.592592592592593				59.0	29.0
0	15.0	3.0	casalinga	imprenditore	maggiori	1	18.0	14.0	25.0	13.0	20.0	12.0	6.0	5.0	7.0	5.0	5.0	5.0	6.0	9.0	10.88888888888889	9.037037037037036	15.0	15.0	18.0	70.0	32.0	10.0
0	15.0	3.0	casalinga	bancario	sorella maggiore	1	17.0	12.0	21.0	13.0	8.0	11.0	8.0	9.0	8.0	8.0	16.0	2.0	14.0	20.0	5.037037037037037	13.74074074074074	34.0	26.0	25.0	63.0	19.0	18.0
0	17.0	4.0		geometra	minori	1	12.0	10.0	24.0	9.0	13.0	9.0	5.0	4.0	4.0	5.0	8.0	6.0	6.0	8.0	16.444444444444443	28.037037037037038	14.0	19.0	13.0	55.0	22.0	14.0
0	17.0	4.0	casalinga	operaio	figlio unico	1	19.0	14.0	23.0	18.0	16.0	8.0	10.0	4.0	2.0	0.0	7.0	4.0	12.0	11.0	13.296296296296296	17.444444444444443	23.0	11.0	16.0	74.0	24.0	11.0
0	16.0	4.0	casalinga	maresciallo aeronautica	minori	1	26.0	22.0	24.0	15.0	12.0	4.0	14.0	10.0	4.0	11.0	5.0	7.0	3.0	9.0	4.074074074074074	4.037037037037037	12.0	23.0	28.0	87.0	16.0	12.0
0	17.0	4.0	disoccupata	imprenditore	minori	1	20.0	19.0	24.0	24.0	20.0	7.0	6.0	3.0	1.0	0.0	4.0	10.0	5.0	5.0	9.407407407407407	15.925925925925926	10.0	14.0	10.0	87.0	27.0	14.0
0	17.0	4.0	casalinga	idraulico	maggiori	1	7.0	8.0	18.0	13.0	9.0	7.0	6.0	4.0	5.0	5.0	4.0	8.0	6.0	8.0	4.0	22.48148148148148	14.0	17.0	15.0	46.0	16.0	12.0
0	16.0	4.0	ragioniera	saldatore	minori	1	23.0	18.0	19.0	16.0	14.0	3.0	6.0	8.0	2.0	8.0	7.0	4.0	5.0	7.0	11.703703703703704	11.407407407407407	12.0	19.0	16.0	76.0	17.0	11.0
0	17.0	4.0	pizzaiola	carabiniere	minore	1	15.0	12.0	28.0	19.0	13.0	9.0	8.0	8.0	7.0	13.0	11.0	4.0	18.0	16.0	13.481481481481481	23.22222222222222	34.0	28.0	23.0	74.0	22.0	15.0
0	17.0	4.0	casalinga	miuratore	minore	1	22.0	8.0	16.0	9.0	21.0	15.0	6.0	4.0	2.0	4.0	5.0	4.0	6.0	8.0	13.703703703703704	25.185185185185187	14.0	13.0	12.0	55.0	36.0	9.0
0	16.0	4.0	ragioniera	imprenditore edile	maggiore	1	22.0	14.0	20.0	15.0	11.0	11.0	15.0	6.0	9.0	14.0	13.0	8.0	12.0	19.0	8.444444444444445	15.518518518518519	31.0	35.0	30.0	71.0	22.0	21.0
0	18.0	4.0	insegnante	autista	gemello	1	6.0	5.0	10.0	6.0	8.0	9.0	4.0	3.0	2.0	4.0	5.0	6.0	14.0	14.0	14.333333333333334	15.777777777777779	28.0	15.0	9.0	27.0	17.0	11.0
1	19.0	4.0	casalinga	autista	\	1	17.0	17.0	24.0	10.0	16.0	12.0	12.0	10.0	12.0	10.0	5.0	9.0	11.0	16.0	8.962962962962964	19.40740740740741	27.0	24.0	34.0	68.0	28.0	14.0
0	17.0	4.0	impiegata	meccanico trasfertista	maggiori	1	15.0	11.0	30.0	20.0	18.0	12.0	1.0	6.0	5.0	5.0	5.0	10.0	7.0	11.0	13.25925925925926	19.962962962962962	18.0	20.0	12.0	76.0	30.0	15.0
1	16.0	4.0	casalinga	fabbro	maggiori	2	8.0	11.0	27.0	9.0	16.0	11.0	7.0	7.0	5.0	4.0	3.0	7.0	3.0	6.0	8.555555555555555	23.444444444444443	9.0	14.0	19.0	55.0	27.0	10.0
1	17.0	4.0	casalinga	operaio	minori	2	15.0	12.0	18.0	12.0	16.0	6.0	10.0	10.0	5.0	4.0	3.0	5.0	0.0	1.0	6.407407407407407	22.444444444444443	1.0	12.0	25.0	57.0	22.0	8.0
1	17.0	4.0	sarta	meccanico	uno, maggiore	2	17.0	12.0	16.0	11.0	9.0	3.0	5.0	4.0	8.0	4.0	0.0	5.0	3.0	4.0	11.296296296296296	17.074074074074073	7.0	9.0	17.0	56.0	12.0	5.0
1	16.0	4.0	giardiniera	personal trainer	uno, maggiore	2	18.0	18.0	14.0	10.0	8.0	4.0	14.0	6.0	7.0	7.0	3.0	3.0	10.0	17.0	13.962962962962964	27.11111111111111	27.0	13.0	27.0	60.0	12.0	6.0
1	17.0	4.0	casalinga	operaio	uno, maggiore	2	7.0	5.0	12.0	9.0	5.0	4.0	1.0	1.0	0.0	1.0	3.0	3.0	5.0	8.0	11.296296296296296	11.962962962962964	13.0	7.0	2.0	33.0	9.0	6.0
1	18.0	4.0			una, minore	2	6.0	10.0	15.0	15.0	12.0	6.0	8.0	3.0	6.0	1.0	11.0	8.0	11.0	10.0	15.333333333333334	17.444444444444443	21.0	20.0	17.0	46.0	18.0	19.0
0	13.0	1.0	assicuratrice	assicuratore	uno, maggiore	0	12.0	11.0	13.0	12.0	9.0	4.0	0.0	1.0	0.0	2.0	1.0	1.0	2.0	1.0	14.0	27.25925925925926	3.0	4.0	1.0	48.0	13.0	2.0
0	14.0	1.0	parrucchiera	imprenditore	figlio unico	0	6.0	21.0	31.0	25.0	13.0	15.0	5.0	2.0	1.0	6.0	1.0	11.0	8.0	16.0	12.814814814814815	16.555555555555557	24.0	18.0	8.0	83.0	28.0	12.0
0	14.0	1.0	consulente	commercialista	figlio unico	0	21.0	14.0	19.0	12.0	7.0	3.0	6.0	1.0	0.0	2.0	2.0	4.0	2.0	4.0	8.555555555555555	24.25925925925926	6.0	8.0	7.0	66.0	10.0	6.0
0	14.0	1.0		contabile	maggiori	0	6.0	5.0	13.0	7.0	7.0	6.0	5.0	1.0	3.0	3.0	0.0	4.0	7.0	9.0	12.37037037037037	16.703703703703702	16.0	7.0	9.0	31.0	13.0	4.0
0	14.0	1.0	operatrice call center	autista	maggiori	0	13.0	13.0	16.0	9.0	16.0	10.0	1.0	2.0	1.0	3.0	2.0	6.0	4.0	6.0	15.296296296296296	17.555555555555557	10.0	11.0	4.0	51.0	26.0	8.0
0	14.0	1.0	libera professionista	libero professionista	uno, maggiore	0	20.0	9.0	22.0	16.0	12.0	10.0	13.0	5.0	10.0	11.0	10.0	13.0	8.0	6.0	12.481481481481481	31.814814814814813	14.0	34.0	28.0	67.0	22.0	23.0
0	13.0	1.0	sarta	allenatore di calcio	una, minore	0	16.0	9.0	17.0	14.0	10.0	8.0	4.0	3.0	2.0	0.0	6.0	4.0	7.0	3.0	7.222222222222222	12.74074074074074	10.0	10.0	9.0	56.0	18.0	10.0
0	13.0	1.0	domestica	muratore	maggiori	0	6.0	10.0	13.0	9.0	6.0	5.0	10.0	6.0	6.0	3.0	1.0	10.0	5.0	6.0	8.962962962962964	15.851851851851851	11.0	14.0	22.0	38.0	11.0	11.0
1	14.0	1.0	casalinga	operaio	uno, maggiore	0	12.0	8.0	25.0	14.0	22.0	12.0	5.0	4.0	3.0	2.0	3.0	2.0	2.0	3.0	14.777777777777779	24.40740740740741	5.0	7.0	12.0	59.0	34.0	5.0
1	14.0	1.0	libera professionista	libero professionista	minori	0	9.0	13.0	23.0	20.0	12.0	5.0	10.0	0.0	0.0	6.0	8.0	7.0	7.0	7.0	11.518518518518519	30.11111111111111	14.0	21.0	10.0	65.0	17.0	15.0
1	15.0	1.0	commerciante	libero professionista	uno, maggiore	0	11.0	8.0	20.0	11.0	12.0	6.0	8.0	7.0	6.0	4.0	4.0	6.0	3.0	8.0	1.0	13.407407407407407	11.0	14.0	21.0	50.0	18.0	10.0
1	13.0	1.0	casalinga	sarto (libera attività)	maggiori	0	21.0	18.0	15.0	12.0	14.0	11.0	5.0	4.0	1.0	4.0	5.0	4.0	4.0	3.0	15.222222222222221	28.037037037037038	7.0	13.0	10.0	66.0	25.0	9.0
1	13.0	1.0	ragioniera	libero professionista	uno, maggiore	0	15.0	19.0	20.0	8.0	16.0	7.0	6.0	4.0	4.0	6.0	2.0	5.0	2.0	7.0	10.814814814814815	18.25925925925926	9.0	13.0	14.0	62.0	23.0	7.0
0	15.0	2.0	casalinga	corriere	figlio unico	0	8.0	11.0	17.0	11.0	10.0	4.0	1.0	0.0	0.0	0.0	0.0	1.0	5.0	3.0	15.962962962962964	12.814814814814815	8.0	1.0	1.0	47.0	14.0	1.0
1	14.0	2.0	casalinga	carpentiere	maggiori e minori	0	16.0	13.0	23.0	15.0	9.0	4.0	7.0	7.0	4.0	6.0	6.0	9.0	9.0	7.0	9.037037037037036	10.407407407407407	16.0	21.0	18.0	67.0	13.0	15.0
1	16.0	2.0		elettricista	sorella gemella	0	6.0	16.0	10.0	6.0	21.0	8.0	3.0	3.0	1.0	2.0	0.0	3.0	0.0	0.0	13.62962962962963	18.74074074074074	0.0	5.0	7.0	38.0	29.0	3.0
1	15.0	2.0	casalinga	disoccupato	minori e maggiori	0	7.0	10.0	15.0	14.0	20.0	9.0	8.0	7.0	1.0	4.0	5.0	7.0	4.0	7.0	7.148148148148148	17.185185185185187	11.0	16.0	16.0	46.0	29.0	12.0
0	14.0	2.0	imprenditrice	imprenditore	maggiori	0	8.0	7.0	15.0	12.0	9.0	5.0	4.0	3.0	2.0	2.0	2.0	6.0	8.0	8.0	1.037037037037037	18.703703703703702	16.0	10.0	9.0	42.0	14.0	8.0
1	15.0	2.0	casalinga	carpentiere	maggiori	0	8.0	10.0	14.0	15.0	14.0	5.0	7.0	1.0	2.0	0.0	6.0	2.0	3.0	9.0	13.222222222222221	29.296296296296298	12.0	8.0	10.0	47.0	19.0	8.0
0	15.0	2.0			uno,minore	0	6.0	12.0	23.0	11.0	9.0	7.0	2.0	1.0	3.0	1.0	6.0	9.0	15.0	10.0	13.11111111111111	25.962962962962962	25.0	16.0	6.0	52.0	16.0	15.0
1	16.0	2.0	casalinga	operaio	maggiori	0	10.0	13.0	14.0	8.0	9.0	8.0	2.0	0.0	0.0	0.0	2.0	3.0	5.0	2.0	15.0	24.85185185185185	7.0	5.0	2.0	45.0	17.0	5.0
1	14.0	2.0	casalinga	meccanico	no	0	17.0	12.0	17.0	12.0	15.0	8.0	5.0	5.0	0.0	0.0	3.0	5.0	3.0	3.0	16.77777777777778	13.148148148148149	6.0	8.0	10.0	58.0	23.0	8.0
1	14.0	1.0	casalinga	libero imprenditore	entrambi	0	11.0	15.0	14.0	13.0	7.0	5.0	8.0	3.0	5.0	1.0	6.0	6.0	3.0	12.0	9.074074074074074	6.2592592592592595	15.0	13.0	16.0	53.0	12.0	12.0
0	17.0	4.0	barista	barista	maggiori	0	6.0	10.0	16.0	9.0	12.0	11.0	2.0	0.0	2.0	1.0	2.0	3.0	3.0	5.0	9.37037037037037	11.925925925925926	8.0	6.0	4.0	41.0	23.0	5.0
0	17.0	4.0	casalinga	operaio	maggiori (3)	0	6.0	10.0	17.0	11.0	9.0	8.0	8.0	8.0	4.0	5.0	5.0	6.0	4.0	7.0	1.0	22.296296296296298	11.0	16.0	20.0	44.0	17.0	11.0
1	17.0	4.0	casalinga	camionista	maggiori	0	18.0	9.0	25.0	10.0	9.0	7.0	6.0	7.0	0.0	0.0	5.0	2.0	1.0	6.0	13.88888888888889	26.0	7.0	7.0	13.0	62.0	16.0	7.0
1	17.0	4.0	casalinga	imprenditore	un gemello e uno maggiore	0	16.0	10.0	24.0	7.0	18.0	8.0	7.0	1.0	1.0	1.0	1.0	0.0	0.0	7.0	11.148148148148149	16.703703703703702	7.0	2.0	9.0	57.0	26.0	1.0
1	17.0	4.0	casalinga	operaio	uno, maggiore	0	9.0	15.0	12.0	9.0	8.0	4.0	7.0	7.0	2.0	2.0	4.0	8.0	6.0	5.0	14.555555555555555	15.962962962962964	11.0	14.0	16.0	45.0	12.0	12.0
1	17.0	4.0	operaia	operaio	minori	0	20.0	25.0	31.0	23.0	13.0	5.0	14.0	7.0	2.0	3.0	11.0	8.0	0.0	6.0	15.555555555555555	28.88888888888889	6.0	22.0	23.0	99.0	18.0	19.0
0	17.0	4.0		operaio	maggiori	0	15.0	14.0	23.0	19.0	21.0	11.0	0.0	2.0	0.0	2.0	1.0	0.0	4.0	1.0	9.74074074074074	8.037037037037036	5.0	3.0	2.0	71.0	32.0	1.0
0	17.0	4.0	psicologa	rappresentante	maggiori	0	6.0	5.0	23.0	9.0	12.0	5.0	8.0	4.0	7.0	0.0	10.0	9.0	21.0	18.0	9.962962962962964	8.222222222222221	39.0	19.0	19.0	43.0	17.0	19.0
0	17.0	4.0	impiegata	impiegato	figlio unico	0	7.0	8.0	14.0	9.0	8.0	6.0	3.0	1.0	4.0	0.0	0.0	2.0	5.0	3.0	7.111111111111111	8.62962962962963	8.0	2.0	8.0	38.0	14.0	2.0
1	17.0	4.0	impiegata	impiegato	uno, maggiore	0	9.0	10.0	15.0	7.0	7.0	7.0	8.0	5.0	3.0	2.0	3.0	1.0	2.0	9.0	12.592592592592593	14.481481481481481	11.0	6.0	16.0	41.0	14.0	4.0
0	16.0	3.0	casalinga	operaio	minori	0	13.0	11.0	13.0	17.0	9.0	6.0	10.0	4.0	5.0	4.0	10.0	7.0	3.0	12.0	9.62962962962963	3.259259259259259	15.0	21.0	19.0	54.0	15.0	17.0
1	16.0	3.0	casalinga	dipendente	maggiori	0	6.0	8.0	16.0	14.0	8.0	6.0	7.0	6.0	6.0	3.0	6.0	6.0	13.0	15.0	1.037037037037037	16.48148148148148	28.0	15.0	19.0	44.0	14.0	12.0
1	16.0	3.0	amministratrice	imprenditore	uno,maggiore	0	17.0	23.0	23.0	14.0	16.0	12.0	8.0	3.0	8.0	4.0	8.0	6.0	8.0	11.0	12.518518518518519	25.59259259259259	19.0	18.0	19.0	77.0	28.0	14.0
1	16.0	3.0	infermiera	allenatore di calcio	maggiori	0	22.0	25.0	30.0	13.0	5.0	3.0	12.0	8.0	6.0	1.0	11.0	8.0	6.0	11.0	15.851851851851851	23.814814814814813	17.0	20.0	26.0	90.0	8.0	19.0
0	16.0	3.0	cassiera	impiegato	uno, minore	0	6.0	11.0	17.0	21.0	7.0	7.0	4.0	2.0	2.0	6.0	0.0	2.0	0.0	2.0	11.333333333333334	9.037037037037036	2.0	8.0	8.0	55.0	14.0	2.0
1	16.0	3.0	casalinga	muratore	maggiori	0	7.0	11.0	20.0	11.0	12.0	9.0	4.0	2.0	2.0	0.0	3.0	3.0	4.0	8.0	15.74074074074074	19.703703703703702	12.0	6.0	8.0	49.0	21.0	6.0
1	16.0	3.0	casalinga	commerciante	minori	0	6.0	9.0	21.0	10.0	13.0	4.0	11.0	5.0	2.0	5.0	6.0	5.0	3.0	8.0	14.148148148148149	24.555555555555557	11.0	16.0	18.0	46.0	17.0	11.0
1	16.0	3.0	assistente specialistico	operaio	minori	0	6.0	7.0	14.0	6.0	11.0	3.0	4.0	1.0	3.0	0.0	2.0	1.0	1.0	2.0	13.444444444444445		3.0	3.0	8.0	33.0	14.0	3.0
1	16.0	3.0	operaia	operaio	uno, maggiore	0	9.0	10.0	22.0	12.0	10.0	7.0	10.0	8.0	10.0	8.0	7.0	7.0	7.0	11.0	14.925925925925926		18.0	22.0	28.0	53.0	17.0	14.0
